# Supplementary material for: Enhancing the dipolar coupling of a S-T0 qubit with a transverse sweet spot
Source: Nat Commun. 2019 Dec 10;10:5641. doi: 10.1038/s41467-019-13548-w (PMC6904552; doi:10.1038/s41467-019-13548-w)
Supplement: Supplementary file 3 — Supplementary Software 1 [file 41467_2019_13548_MOESM3_ESM.zip]

Archive with 1 entries (1 files):
- SOPcharacterization.nb
